# Supplementary material for: Glucosinolate Induction and Resistance to the Cabbage Moth, Mamestra brassicae, Differs among Kale Genotypes with High and Low Content of Sinigrin and Glucobrassicin
Source: Plants (Basel). 2021 Sep 18;10(9):1951. doi: 10.3390/plants10091951 (PMC8469716; doi:10.3390/plants10091951)
Supplement: Supplementary file 1 [file plants-10-01951-s001.zip]

Archive with 1 entries (1 files):
- plants-1363399-supplementary.pdf
